# Supplementary material for: Indicator Tubes: A Novel Solution for Monitoring Temperature Excursions in Biobank Storage
Source: Methods Protoc. 2025 Oct 3;8(5):120. doi: 10.3390/mps8050120 (PMC12566185; doi:10.3390/mps8050120)
Supplement: Supplementary file 1 [file mps-08-00120-s001.zip]

Archive with 1 entries (1 files):
- mps-3836083-supplementary.pdf
